# Supplementary material for: Sex disparity in oronasal presentations of canine transmissible venereal tumour
Source: Vet Rec. Author manuscript; Available in PMC 2024 Mar 27. (PMC7615771; doi:10.1002/vetr.1794)
Supplement: Supplementary Table [file EMS194882-supplement-Supplementary_Table.xlsx]

## Sheet: Supplementary file 1
First author	Year published	Publication title	Number of male dogs with primary oronasal CTVT	Number of female dogs with primary oronasal CTVT	Included in the analysis	Reasons for excluding from the analysis
Pérez, L.	1978	Tratamiento quirurgico y quimioterapico del tumor venereo transmisible de localizacion nasal en caninos	6	1	Yes
Weir, E.C.	1978	Extragenital occurrence of transmissible venereal tumor in the dog: Literature review and case reports	2	0	Yes
Brown, N.O.	1980	Chemotherapeutic management of transmissible venereal tumours in 30 dogs	2	0	Yes
Parent, R.	1983	Presence of the canine transmissible venereal tumor in the nasal cavity of dogs in the area of Dakar (Senegal)	2	1	Yes
Amber, E.I.	1986	Oronasal transmissible venereal tumor in a dog	1	0	Yes
Ginel, P.J.	1995	Primary transmissible venereal tumour in the nasal cavity of a dog	1	0	Yes
Rogers, K.S.	1998	Transmissible venereal tumor: A retrospective study of 29 cases	1	1	Yes
Pachaly, J.R.	1999	Invasive and destructive transmissible venereal tumor in the nasal cavity of a dog: A case report	1	0	Yes
Papazoglou, L.G.	2001	Primary intranasal transmissible venereal tumour in the dog: A retrospective study of six spontaneous cases	5	1	Yes
Kim, C.	2003	Primary transmissible venereal tumor in the nasal cavity of a dog	1	0	Yes
Noordin, M.M.	2004	Primary transmissible venereal tumor in the nasal cavity of two dogs	2	0	Yes
Canal, I.H.	2005	Canine transmissible venereal tumor - in a nasal cavity	1	0	Yes
Levy, E.	2006	Nasal and oral masses in a dog	1	0	Yes
Silva, M.C.V.	2007	Primary intranasal transmissible venereal tumor with bone lysis of the maxilla and metastasis: case report	1	0	Yes
Filgueira, K.D.	2010	Canine transmissible venereal tumor with primary and unique site in the oral cavity	1	0	Yes
Simon, M.S.	2011	Transmissible venereal tumor in the nasal cavity of a dog - a case report	1	0	No	Full text not accessible
Chikweto, A.	2013	Genital and extragenital canine transmissible venereal tumor in dogs in Grenada, West Indies	1	0	Yes
Çeşme, H.	2015	Bir köpekte primer intranazal transmissible venereal tümör (TVT)	1	0	Yes
Nalubamba, K.S.	2015	Unusual presentation of extra-genital canine transmissible venereal tumor in an adult cross-breed dog - palatine and rectal lesions without primary genital lesions	1	0	Yes
Farjanikish, G.	2015	Morphopathological description of an extra genital canine transmissible venereal tumor	1	0	Yes
Feghiu, A.	2015	Nasal transmissible venereal tumor in a Jack Russel terrier bitch	0	1	Yes
Komnenou, A.Th.	2015	Ocular manifestations of canine transmissible venereal tumour: a retrospective study of 25 cases in Greece	2	0	Yes
Balagopalan, T.P.	2016	Clinical management and nasal involvement of canine transmissible venereal sarcoma in a male dog	1	0	Yes
Patil, N.R.	2016	Diagnosis and management of primary nasal transmissible venereal tumor in dogs	2	0	Yes
Rezaei M.	2016	Primary oral and nasal transmissible venereal tumor in a mix-breed dog	0	1	Yes
Sankar, P.	2016	Therapeutic management of intranasal transmissible venereal tumor in a dog	1	0	Yes
Singh, R.S.	2016	Management of primary transmissible venereal tumor in nasal cavity of a dog	1	0	Yes
Suzuki, D.O.H.	2016	Novel application for electrochemotherapy: Immersion of nasal cavity in dog	-	-	No	Dog sex not mentioned
Vivek, J.	2016	Intranasal transmissible venereal tumor (TVT) in a male dog and its management	1	0	Yes
Pereira, L.H.B.	2017	Nasal transmissible venereal tumor in dog: Case report	0	1	Yes
Sangwan, V.	2017	Nasal and ocular forms of transmissible venereal tumor in dog	0	2	Yes
Arpit, T.	2018	Therapeutic management of transmissible venereal tumor in nasal cavity of a dog	1	0	Yes
Ojeda, J.	2018	Computer tomographic imaging in 4 dogs with primary nasal canine transmissible venereal tumor and differing cellular phenotype	3	1	Yes
Patsikas, M.	2018	Pre- and post-treatment computed tomographic findings of a primary intranasal transmissible venereal tumor in a canine patient	0	1	Yes
Veloso, J.F.	2018	Three cases of exclusively extragenital canine transmissible venereal tumor (cTVT)	1	1	Yes
Buragohain, M.	2019	Cytological and histopathological findings of nasal transmissible venereal tumour in a dog	1	0	Yes
Aslam, M.W.	2020	Radiographic, computed tomographic and cellular phenotypic features of primary nasal transmissible venereal tumors in four dogs	-	-	No	Full text unavailable (retracted)
Ignatenko, N.	2020	Nasal transmissible venereal tumours in 12 dogs - A retrospective study	9	3	No	CTVT cases overlapping with the study database
Kokila, S.	2020	Extragenital primary cutaneous venereal granuloma in dogs: A review of three cases	1	0	No	Questionable whether primary oronasal CTVT: location described as lower jaw region, but the photograph shows it to be on the neck
Parker, T.	2020	Rhinoscopic appearance and clinical features of a nasal transmissible venereal tumor in a dog	1	0	Yes
Ünsaldi, E.	2020	Evaluation and treatment of clinical, radiological, tomographic and hispathological findings of an intranasal transmissible venereal tumor case in a Kangal dog breed	1	0	Yes
Dhillon, K.S.	2021	Primary intranasal transmissible venereal tumor (TVT) in a male Labrador dog and its therapeutic management	1	0	Yes
Conte, F.	2022	Nasal transmissible venereal tumor (TVT) in dogs	3	0	Yes
Gritzenco, J.D.G.	2022	Atypical transmissible venereal tumor in dogs	1	0	Yes
Silva, I.A.R.	2022	Nasal transmissible venereal tumor (TVT) with bone metastasis in a dog	1	0	No	Questionable whether primary oronasal CTVT: history of genital CTVT infection, could be of metastatic origin
TOTAL			53	12
